# Supplementary material for: Polyphenolic Antioxidants in Bilberry Stems and Leaves: A Non-Targeted Analysis by Two-Dimensional NMR Spectroscopy and Liquid Chromatography–High-Resolution Mass Spectrometry
Source: Antioxidants (Basel). 2024 Nov 17;13(11):1409. doi: 10.3390/antiox13111409 (PMC11591115; doi:10.3390/antiox13111409)
Supplement: Supplementary file 1 [file antioxidants-13-01409-s001.zip]

Archive with 1 entries (1 files):
- antioxidants-3281306-supplementary.pdf
